# Supplementary material for: Cross-species testing and utility of microsatellite loci in Indirana frogs
Source: BMC Res Notes. 2012 Jul 29;5:389. doi: 10.1186/1756-0500-5-389 (PMC3441609; doi:10.1186/1756-0500-5-389)
Supplement: Additional file 1 — Cross species amplification of microsatellite loci in eight species from theIndiranagenus. A = number of alleles observed, n = number of individuals tested. A dash indicates no amplification success. (XLSX 15 kb) [file 1756-0500-5-389-S1.xlsx]

## Sheet: Sheet1
Locus	Repeat Motif	Genbank no.	I. semipalmata		I. beddomii*		I. beddomii*		I. beddomii*		Indirana* sp.		I. diplosticta*		I. diplosticta		I. leptodactyla
					Aralam		Kudremukh		Periyar				Vellarimala
			(n=10)		(n=10)		(n=10)		(n=10)		(n=10)		(n=10)		(n=5)		(n=10)
			A	Size range	A	Size range	A	Size range	A	Size range	A	Size range	A	Size range	A	Size range	A	Size range
IND002	AT8AT6	GU811155	-	-	-	-	-	-	1	220	6	200-255	-	-	-	-	-	-
IND011#	TGT9	GU811159	2	247-264	1	238	1	238	2	249-255	3	244-264	1	238		-	-	-
IND012	AC10	GU811160	9	278-308	9	298-314	8	288-312	3	164-172	9	279-342	7	265-403	1	164	-	-
IND015#	TG9	GU811161	1	164	1	164	1	164	2	164-172	1	164	2	161-163	1	164	1	164
IND016	TAT8	GU811162	-	-			-	-	-	-	3	267-282	-	-	-	-	-	-
IND019	TAGA15	GU811163	12	196-542	-	-	6	296-586	-	-	11	190-580	-	-	-	-	-	-
IND020	TATC16	GU811164	-	-	-	-	15	338-580	-	-	15	393-531	-	-	-	-	-	-
IND024#	GAT9	GU811166	1	207	1	207	1	207	1	207	1	207	1	207	1	207	1	207
IND031	AT11	GU811171	3	418-450	7	377-411	-	-	-	-	-	-	-	-	-	-	-	-
IND032	TA7AT10	GU811172	-	-	-	-	9	206-238	-	-	-	-	-	-	2	168-170	3	182-186
IND033	TAT9	GU811173	4	402-410	-	-	8	400-532	-	-	5	400-414	2	401-409	-	-	-	-
IND036	AAT9	GU811174	-	-	-	-	8	272-316	5	262-274	10	268-290	6	265-271	-	-	-	-
IND051	TGA6	GU811185	2	360-366	8	356-418	3	362-382	1	366	1	362	4	356-394	-	-	-	-
IND054#	ATA8	GU811188	-	-	1	256	-	-	1	256	1	246	1	257	-	-	-	-
IND061	AT10	GU811192	-	-	-	-	-	-	6	286-596	2	146-150	-	-	-	-	-	-
IND062	AC7AT11	GU811193	-	-	-	-	-	-	3	252-310	-	-	-	-	-	-	-	-
IND064	TAA7	GU811194	-	-	-	-	-	-	-	-	-	-	-	-	-	-	1	198
IND065	GATA15	GU811195	-	-	-	-	7	299-375	-	-	-	-	5	413-529	-	-	-	-
IND069	TA5TA10	GU811197	3	260-264	-	-	4	264-282	4	259-275	-	-	-	-	1	226	1	223
IND071	TA6	GU811199	2	305-307	8	296-336	-	-	-	-	9	328-364	7	282-364	-	-	-	-
IND079	AC12CT6	GU811202	6	326-352	6	341-357	1	345	1	343	3	345-353	2	350-352	1	305	-	-
IND082	ATTC6	GU811204	-	-	5	280-300	5	276-296	2	277-281	7	280-308	-	-	-	-	-	-
IND091	ATT9	GU811209	5	350-372	4	336-348	6	341-363	-	-	13	350-390	3	348-351	-	-	-	-
IND095	TAT7	GU811210	5	192-232	5	186-362	-	-	4	173-183	-	-	-	-	-	-	-	-
IND102	TAT6	GU811213	-	-	-	-	-	-	1	197	-	-	-	-	-	-	4	256-292
IND103	AAT7	GU811214	3	281-287	-	-	-	-	-	-	-	-	-	-	-	-	-	-
IND107	ATCT8	GU811218	10	263-345	10	288-328	14	283-345	5	305-321	12	289-389	11	275-345	8	270-351	11	240-280
*new candidate species according to Nair et al. [10]
# Loci monomorphic in the source species.
The following loci (locus name followed by accession number in brackets) did not amplify in any of the tested species:
IND007 (GU811156)
IND009 (GU811158)
IND022 (GU811165)
IND025 (GU811167)
IND026 (GU811168)
IND027 (GU811169)
IND038 (GU811176)
IND039 (GU811177)
IND040 (GU811178)
#IND041 (GU811179)
IND042 (GU811180)
IND044 (GU811181)
IND046 (GU811182)
IND048 (GU811183)
IND049 (GU811184)
IND052 (GU811186)
IND053 (GU811187)
IND057 (GU811189)
IND058 (GU811190)
IND059 (GU811191)
IND067 (GU811196)
IND070 (GU811198)
IND073 (GU811200)
IND075 (GU811201)
IND080 (GU811203)
IND084 (GU811206)
IND087 (GU811207)
IND090 (GU811208)
IND099 (GU811211)
# IND104(GU811215)
IND105 (GU811216)
IND106 (GU811217)
IND110 (GU811219)
IND112 (GU811221)
IND113 (GU811222)
